# Supplementary material for: Retrospective cohort study of nanoparticle albumin-bound paclitaxel plus ramucirumab versus paclitaxel plus ramucirumab as second-line treatment in patients with advanced gastric cancer
Source: BMC Cancer. 2020 Nov 16;20:1111. doi: 10.1186/s12885-020-07614-6 (PMC7670803; doi:10.1186/s12885-020-07614-6)
Supplement: Supplementary file 1 — Additional file 1: Table S1. Subsequent chemotherapy. [file 12885_2020_7614_MOESM1_ESM.xls]

## Sheet: FinalFile_Supplemental_INQ-5151
Table S1 Subsequent chemotherapy
Treatment	nab-PTX plus RAM		PTX plus RAM		P value
	N = 113	%	N = 138	%
PD-1/PD-L1 inhibitor	65	57.5	37	26.8	< 0.001
Irinotecan	36	31.9	65	47.1	0.014
Platinum re-challenge	8	7.1	25	18.1	0.01
Clinical trials	41	36.3	33	23.9	0.032
Any [A2] subsequent therapies	85	75.2	80	58	0.004
nab-PTX, nanoparticle albumin-bound paclitaxel; RAM, ramucirumab; PD-1, programmed cell death 1; programmed cell death 1 ligand 1
